# Supplementary material for: Synthesis and Photobehavior of a New Dehydrobenzoannulene-Based HOF with Fluorine Atoms: From Solution to Single Crystals Observation
Source: Int J Mol Sci. 2021 Apr 30;22(9):4803. doi: 10.3390/ijms22094803 (PMC8124357; doi:10.3390/ijms22094803)
Supplement: Supplementary file 1 [file ijms-22-04803-s001.zip]

Archive with 1 entries (1 files):
- ijms-1167167-supplementary.pdf
